# Supplementary material for: Ligand–Receptor Interaction Combined with Histopathology Improves Glioma Prognostic Model
Source: Biomedicines. 2026 May 14;14(5):1110. doi: 10.3390/biomedicines14051110 (PMC13204305; doi:10.3390/biomedicines14051110)
Supplement: Supplementary file 1 [file biomedicines-14-01110-s001.zip]

Archive with 7 entries (7 files):
- FigS1-workflow.png
- FigS2_forestplot_of_sig_survival_related_pairs.pdf
- FigS3_lasso_glmnet.fit.pdf
- FigS4_Variable_Importance.pdf
- FigS5_forestPlot.pdf
- FigS6_Drug_IC50.pdf
- FigS7_feature.DotPlot.pdf
